# Supplementary material for: CryoAlign2: efficient global and local Cryo-EM map retrieval based on parallel-accelerated local spatial structural features
Source: Bioinformatics. 2025 May 10;41(5):btaf296. doi: 10.1093/bioinformatics/btaf296 (PMC12122211; doi:10.1093/bioinformatics/btaf296)
Supplement: btaf296_Supplementary_Data [file btaf296_supplementary_data.zip]

Archive with 1 entries (1 files):
- Supplementary Materials for Online.pdf
